# Supplementary material for: An Efficient Data Partitioning to Improve Classification Performance While Keeping Parameters Interpretable
Source: PLoS One. 2016 Aug 26;11(8):e0161788. doi: 10.1371/journal.pone.0161788 (PMC5001642; doi:10.1371/journal.pone.0161788)
Supplement: S1 Public Repository — And also source files for the Figs 1, 2 and 3 which schematically explain different approaches. All the material can be accessed via Github repository: https://github.com/kristjankorjus/machine-learning-approaches. (ZIP) [file pone.0161788.s001.zip]

Archive with 45 entries (39 files):
- machine-learning-approaches-master/
- machine-learning-approaches-master/.gitattributes
- machine-learning-approaches-master/.gitignore
- machine-learning-approaches-master/README.md
- machine-learning-approaches-master/data/
- machine-learning-approaches-master/data/data_eeg.mat
- machine-learning-approaches-master/data/data_gen.mat
- machine-learning-approaches-master/data/data_random.mat
- machine-learning-approaches-master/data/data_spikes.mat
- machine-learning-approaches-master/final_figures/
- machine-learning-approaches-master/final_figures/fig1.png
- machine-learning-approaches-master/final_figures/fig2.png
- machine-learning-approaches-master/final_figures/fig3.png
- machine-learning-approaches-master/final_figures/fig4.pdf
- machine-learning-approaches-master/final_figures/fig5.pdf
- machine-learning-approaches-master/final_figures/fig6.pdf
- machine-learning-approaches-master/final_figures/fig7.pdf
- machine-learning-approaches-master/final_figures/fig8.pdf
- machine-learning-approaches-master/graphs/
- machine-learning-approaches-master/graphs/approaches.ai
- machine-learning-approaches-master/run_all.sh
- machine-learning-approaches-master/src_matlab/
- machine-learning-approaches-master/src_matlab/classification.m
- machine-learning-approaches-master/src_matlab/combine_results.m
- machine-learning-approaches-master/src_matlab/cross_validation.m
- machine-learning-approaches-master/src_matlab/crossvalind.m
- machine-learning-approaches-master/src_matlab/get_significance.m
- machine-learning-approaches-master/src_matlab/main.m
- machine-learning-approaches-master/src_matlab/main2_fix_x.m
- machine-learning-approaches-master/src_matlab/pipeline1.m
- machine-learning-approaches-master/src_matlab/pipeline2.m
- machine-learning-approaches-master/src_matlab/pipeline3.m
- machine-learning-approaches-master/src_matlab/svmpredict.mexw64
- machine-learning-approaches-master/src_matlab/svmtrain.mexw64
- machine-learning-approaches-master/src_matlab/test_run.m
- machine-learning-approaches-master/src_r/
- machine-learning-approaches-master/src_r/load_data.r
- machine-learning-approaches-master/src_r/multiplot.r
- machine-learning-approaches-master/src_r/script_for_random.R
- machine-learning-approaches-master/src_r/script_for_real1.R
- machine-learning-approaches-master/src_r/script_for_real2.R
- machine-learning-approaches-master/src_r/script_for_simulation1.R
- machine-learning-approaches-master/src_r/script_for_simulation2.R
- machine-learning-approaches-master/wrapper1.sh
- machine-learning-approaches-master/wrapper2.sh
