# Supplementary material for: An Efficient Data Partitioning to Improve Classification Performance While Keeping Parameters Interpretable
Source: PLoS One. 2016 Aug 26;11(8):e0161788. doi: 10.1371/journal.pone.0161788 (PMC5001642; doi:10.1371/journal.pone.0161788)
Supplement: S1 Public Repository — And also source files for the Figs 1, 2 and 3 which schematically explain different approaches. All the material can be accessed via Github repository: https://github.com/kristjankorjus/machine-learning-approaches. (ZIP) [file pone.0161788.s001.zip › machine-learning-approaches-master/src_matlab/classification.m]

function [ num_correct ] = classification( data_train, classes_train, ...
  data_test, classes_test, hyper_parameters )
%CLASSIFICATION outputs number of correctly classified instances
%   Given the hyper-parameters

% If normalization then do normalization
if hyper_parameters(1) == 2
  % Concatenate data
  data = [data_train; data_test];
  
  % Number of training samples
  num_train = size(data_train, 1);
  
  % Z-score
  data = zscore(data);
  
  % Data after the PCA transformation
  data_train = data(1:num_train, :);
  data_test = data(num_train+1:end, :);
end


% Train model
c_parameters =  [0.0001, 0.01, 1];
model = svmtrain(classes_train, data_train, ['-c ', ...
  num2str(c_parameters(hyper_parameters(2))), ' -q']);

% Predict with the model
predictions = svmpredict(classes_test, data_test, model, ' -q');

% Number of correct classifications

% Empty can happen if total dataset size is <20
if isempty(classes_test)
  num_correct = 0;
else
  cmat = confusionmat(classes_test, predictions);
  num_correct = trace(cmat);
end

end
