# Supplementary material for: An Efficient Data Partitioning to Improve Classification Performance While Keeping Parameters Interpretable
Source: PLoS One. 2016 Aug 26;11(8):e0161788. doi: 10.1371/journal.pone.0161788 (PMC5001642; doi:10.1371/journal.pone.0161788)
Supplement: S1 Public Repository — And also source files for the Figs 1, 2 and 3 which schematically explain different approaches. All the material can be accessed via Github repository: https://github.com/kristjankorjus/machine-learning-approaches. (ZIP) [file pone.0161788.s001.zip › machine-learning-approaches-master/src_matlab/combine_results.m]

function combine_results( number_of_workers, name_of_the_experiment)
%combine_results combines the results of the main.m

% Correct folder: analysis or permutation test?
result_folder = '../results/';

% Load one instance for size
load([result_folder, name_of_the_experiment,'/results', num2str(0), '.mat'])
results_all = zeros([size(results), number_of_workers]);

% Put all the results together
for ii = 0:number_of_workers-1
  load([result_folder, name_of_the_experiment, '/results', num2str(ii), '.mat'])
  results_all(:,:,:,ii+1) = results;
  delete([result_folder, name_of_the_experiment, '/results', num2str(ii), '.mat'])
end

% Save variables
if exist('leave_out', 'var') == 1
  save([result_folder, name_of_the_experiment, '/results_all.mat'],...
    'results_all','x','leave_out');
else
  save([result_folder, name_of_the_experiment, '/results_all.mat'],...
    'results_all','x');
end
end
