# Supplementary material for: An Efficient Data Partitioning to Improve Classification Performance While Keeping Parameters Interpretable
Source: PLoS One. 2016 Aug 26;11(8):e0161788. doi: 10.1371/journal.pone.0161788 (PMC5001642; doi:10.1371/journal.pone.0161788)
Supplement: S1 Public Repository — And also source files for the Figs 1, 2 and 3 which schematically explain different approaches. All the material can be accessed via Github repository: https://github.com/kristjankorjus/machine-learning-approaches. (ZIP) [file pone.0161788.s001.zip › machine-learning-approaches-master/src_matlab/cross_validation.m]

function [ best_hyper_parameters, partitions ] = cross_validation( data,...
  classes, k_fold, partitions)
%CROSS_VALIDATION outputs the best hyper-parameters
%   It also uses a function classification.m

% If no given partitioning then make your own.
if nargin < 4
  % Random Partitions for the first cross-validation
  partitions = crossvalind('Kfold', classes, k_fold);
end

% Hyper-parameters
preprocessing = 1;
model_c = 1:3;

% Correctly classified results
correct = zeros(length(preprocessing), length(model_c));

for ii = 1:k_fold
  % Indeces for test and train
  test_id = (partitions == ii);
  train_id = ~test_id;
  
  classes_train = classes(train_id);
  classes_test = classes(test_id);
  
  % For-loop for all the hyper-parameters
  for i_preprocessing = preprocessing
    for i_model = model_c
      correct(i_preprocessing, i_model) = ...
        correct(i_preprocessing, i_model) + ...
        classification(data(train_id,:), classes_train,...
          data(test_id,:), classes_test, ...
          [i_preprocessing, i_model]);
    end
  end
   
end

% choose the best
[best_preprocessing, best_model] = find(max(max(correct))==correct, 1);

best_hyper_parameters = [best_preprocessing, best_model];
end
