# Supplementary material for: An Efficient Data Partitioning to Improve Classification Performance While Keeping Parameters Interpretable
Source: PLoS One. 2016 Aug 26;11(8):e0161788. doi: 10.1371/journal.pone.0161788 (PMC5001642; doi:10.1371/journal.pone.0161788)
Supplement: S1 Public Repository — And also source files for the Figs 1, 2 and 3 which schematically explain different approaches. All the material can be accessed via Github repository: https://github.com/kristjankorjus/machine-learning-approaches. (ZIP) [file pone.0161788.s001.zip › machine-learning-approaches-master/src_matlab/main2_fix_x.m]

function main2_fix_x( data_location, experiment_name, x, leave_out, ...
  worker_id, n_runs)
%MAIN running the main structure in parallel

% Settings
number_of_permutations = 1000;
k_fold1 = 5;
k_fold2 = 5;

% Correct folder
result_folder = '../results/';

fprintf(['\n\nStart experiment: ', experiment_name, '\n\n']);

% Load data
load(data_location);

% Maximum number of samples
n = size(data_class0, 1);
f = size(data_class0, 2);

% Do many runs
for i_run = 0:n_runs-1
  
  % Randomize and construct data

  % Random permutation for the data
  rng(randi(1000,1)+worker_id);
  r = randperm(n);
  data_class0 = data_class0(r,:);
  data_class1 = data_class1(r,:);

  % Generating the data set
  data = zeros(n, f);
  data(1:2:n,:) = data_class0(1:2:n,:);
  data(2:2:n,:) = data_class1(2:2:n,:);
  classes = zeros(n,1);
  classes(2:2:n) = 1;
  
  % Main structure

  % Initialization for p-values
  results = zeros(2, 5, length(leave_out)); 

  % Main loop
  for ii = 1:length(leave_out)
    jj = leave_out(ii);
    [results(1, 1, ii), results(1, 2, ii), results(1, 3, ii), ...
      results(1, 4, ii), results(1, 5, ii)] = pipeline2(data(1:x,:), ...
      classes(1:x), jj, number_of_permutations, k_fold1, k_fold2);
    [results(2, 1, ii), results(2, 2, ii), results(2, 3, ii), ...
      results(2, 4, ii), results(2, 5, ii)] = pipeline3(data(1:x,:), ...
      classes(1:x), jj, number_of_permutations, k_fold1);
  end
  
  fprintf('Finished %d run out of %d (ID: %d)\n',i_run+1, n_runs, ...
      worker_id);

  % Saving the results
  if ~exist([result_folder, experiment_name],'dir')
    mkdir([result_folder, experiment_name]);
  end

  save([result_folder, experiment_name, '/results', ...
    num2str(worker_id*n_runs + i_run), '.mat'], 'results', 'x', 'leave_out');
end
