# Supplementary material for: An Efficient Data Partitioning to Improve Classification Performance While Keeping Parameters Interpretable
Source: PLoS One. 2016 Aug 26;11(8):e0161788. doi: 10.1371/journal.pone.0161788 (PMC5001642; doi:10.1371/journal.pone.0161788)
Supplement: S1 Public Repository — And also source files for the Figs 1, 2 and 3 which schematically explain different approaches. All the material can be accessed via Github repository: https://github.com/kristjankorjus/machine-learning-approaches. (ZIP) [file pone.0161788.s001.zip › machine-learning-approaches-master/src_matlab/pipeline1.m]

function [ error_rate, pvalue1, pvalue2, pvalue3, pvalue4 ] = ...
  pipeline1( data, labels, number_of_permutations, k_fold_outer, k_fold_inner)
%PIPELINE1 Nested-crossvalidation
%   Result: no hyper-parameters, no-parameters
%   Uses functions cross_validation and classification

% Size of the data
n = size(data,1);

% Random partitions for the first cross-validation
partitions = crossvalind('Kfold', labels, k_fold_outer);

% Counting correct classifications
correct = 0;

% Save inner partitioning
inner_partitions = cell(k_fold_outer, 1);

% First cross-validation
for ii = 1:k_fold_outer
  
  % Indeces for test and train
  test_id = (partitions == ii);
  train_id = ~test_id;
  
  % Choose the best model with CV (nested)
  [best_hyper_parameters, inner_partitions{ii}] = ...
    cross_validation(data(train_id,:), labels(train_id), k_fold_inner);

  % Classify the rest of the data using the best hyper-parameters
  correct = correct + classification(data(train_id,:), ...
    labels(train_id), data(test_id,:), labels(test_id), ...
    best_hyper_parameters);
end

% Accuracy
error_rate = (n-correct) / n;
acc = correct / n;

%% p-value

% Counting correct classifications
correct = zeros(number_of_permutations, 1);

for i_perm = 1:number_of_permutations
  
  % Re-shuffle the data
  data = data(randperm(n), :);
  
  % First cross-validation
  for ii = 1:k_fold_outer

    % Indeces for test and train
    test_id = (partitions == ii);
    train_id = ~test_id;

    % Choose the best model with CV (nested)
    best_hyper_parameters = cross_validation(data(train_id,:), ...
      labels(train_id), k_fold_inner, inner_partitions{ii});

    % Classify the rest of the data using the best hyper-parameters
    correct(i_perm) = correct(i_perm) + classification(data(train_id,:), ...
      labels(train_id), data(test_id,:), labels(test_id), ...
      best_hyper_parameters);
    
  end
end

% Because permutation test is discrete, we sometimes 
% adjust accuracy if its on the boarder
acc_perm = correct / n;
acc_perm = acc_perm';

pvalue1 = get_significance('random', acc, acc_perm, 0.05);
pvalue2 = get_significance('mid', acc, acc_perm, 0.05);
pvalue3 = get_significance('prctile2', acc, acc_perm, 0.05);
pvalue4 = get_significance('classical', acc, acc_perm, 0.05);

end
