# Supplementary material for: An Efficient Data Partitioning to Improve Classification Performance While Keeping Parameters Interpretable
Source: PLoS One. 2016 Aug 26;11(8):e0161788. doi: 10.1371/journal.pone.0161788 (PMC5001642; doi:10.1371/journal.pone.0161788)
Supplement: S1 Public Repository — And also source files for the Figs 1, 2 and 3 which schematically explain different approaches. All the material can be accessed via Github repository: https://github.com/kristjankorjus/machine-learning-approaches. (ZIP) [file pone.0161788.s001.zip › machine-learning-approaches-master/src_r/load_data.r]

load_data <- function(location_of_results){

library("R.matlab")

# Location of the data
path <- getwd()
pathname <- file.path(path, location_of_results)

# Read in the results
data <- readMat(pathname)
results <- data[['results.all']]
x <- data[['x']]
if(length(data)==3){
  leave_out <- data[[3]]
  return(list(results,x,leave_out))
} else {
  return(list(results,x))
}

}
