# Supplementary material for: An Efficient Data Partitioning to Improve Classification Performance While Keeping Parameters Interpretable
Source: PLoS One. 2016 Aug 26;11(8):e0161788. doi: 10.1371/journal.pone.0161788 (PMC5001642; doi:10.1371/journal.pone.0161788)
Supplement: S1 Public Repository — And also source files for the Figs 1, 2 and 3 which schematically explain different approaches. All the material can be accessed via Github repository: https://github.com/kristjankorjus/machine-learning-approaches. (ZIP) [file pone.0161788.s001.zip › machine-learning-approaches-master/src_r/script_for_real2.R]

source("load_data.r")
source("multiplot.r")
library("ggplot2")
library("reshape2")
library("ggthemes")
library("grid")
library("gridExtra")
library("scales")

# Plots will be saved here
plots = list(NULL, NULL, NULL, NULL)

folder_names = c('eeg_fix', 'spikes_fix')
titles = c('Electroencephalogram data', 'Spikes data')
count = 1

p = 0.05
x_axes = 'Size of the test set'
y_axes = c('Average accuracy', 'Propotion of significant results')
x_tick_names = c('10%', '30%', '50%', '70%', '90%')

for (i_real in c(1,2)) {
  # Initial parameters
  folder_name = folder_names[i_real]
  title = titles[i_real]
    
  # Load data
  out <- load_data(paste("../results/", folder_name, "/results_all.mat", sep = ""))
  results <- out[[1]]
  x <- out[[2]]
  leave_out <- out[[3]]
  
  # Two graphs
  for (ii in 1:2){
    
    # Data
    values <- results[,ii,,]
    
    # Accuracy graph
    if (ii==1){
      
      # Mean
      sig_values <- 1-t(apply(values,c(1,2),mean))
    
    # Propotion of significant results graph
    } else {
      
      # Finding all the values below given p-value
      p_values <- values <=  p
      
      # Propotion of them
      sig_values <- t(apply(p_values,c(1,2),sum)/dim(results)[4])
      
    }
    
    # Saving stuff into data frame
    data_frame <- data.frame(sig_values,t(leave_out))
    names(data_frame) <- c("Cross-validation and cross-testing", "Cross-validation and testing", "size")
    
    # Melting the data into long format
    data_long <- melt(data_frame,id.vars = "size",variable.name = "Pipelines", value.name = "pipeline_value")
    
    # ggplot2, same for both graphs
    theme_set(theme_bw(base_size = 12))
    fig = ggplot(data=data_long, aes(x=size, y=pipeline_value, colour=Pipelines)) + 
      geom_path(alpha = 0.5, size = 1) + 
      geom_point(size=2)+
      scale_colour_manual(values=c("#00BA38", "#619CFF")) +
      labs(y = y_axes[ii]) +
      scale_x_continuous(breaks=leave_out, labels=x_tick_names)
    
    fig = fig + theme(legend.background = element_rect(fill=alpha('white', 0.4)))
    
    # Different for two graphs
    if (ii==1) {
      
      # Title
      fig = fig + ggtitle(title) + theme(plot.title = element_text(size = 20))
      
      # No legend, no x-axes
      fig = fig + theme(legend.position="none") + theme(axis.title.x = element_blank())
      
    } else {
      
      # Legend
      loc = c(0, 0.5)
      fig = fig + theme(legend.justification=c(loc[i_real],0), legend.position=c(loc[i_real],0)) + 
        theme(legend.key = element_blank(), legend.text=element_text(size=8), legend.direction="vertical", legend.title=element_blank()) + theme(legend.key.height=unit(0.7,"line"))
      
      # X-axes
      fig = fig + labs(x = x_axes)
    }
    
    # Save plot object to list
    plots[[count]] = fig
    count = count + 1
  
  }
}

# File name and save to tiff
tiff("../figures/Fig7.tiff",  width=9, height=5, units="in", res = 300, compression = "lzw", type = "cairo")

# Using function from there: http://www.cookbook-r.com/Graphs/Multiple_graphs_on_one_page_(ggplot2)/
multiplot(plots[[1]], plots[[2]], plots[[3]], plots[[4]], cols=2)

dev.off()
