# Supplementary material for: An Efficient Data Partitioning to Improve Classification Performance While Keeping Parameters Interpretable
Source: PLoS One. 2016 Aug 26;11(8):e0161788. doi: 10.1371/journal.pone.0161788 (PMC5001642; doi:10.1371/journal.pone.0161788)
Supplement: S1 Public Repository — And also source files for the Figs 1, 2 and 3 which schematically explain different approaches. All the material can be accessed via Github repository: https://github.com/kristjankorjus/machine-learning-approaches. (ZIP) [file pone.0161788.s001.zip › machine-learning-approaches-master/wrapper1.sh]

#!/bin/bash

echo "Hello from wrapper 1, SLURM_PROCID: $SLURM_PROCID"

sh /storage/software/MATLAB_R2013b/bin/matlab -nodisplay -nosplash -nojvm -r "cd('src_matlab'); main('$data_location', '$experiment_name', $x_values, $SLURM_PROCID, $number_of_runs); exit;"
